# Supplementary material for: Functional Evolution of Avian RIG-I-Like Receptors
Source: Genes (Basel). 2018 Sep 12;9(9):456. doi: 10.3390/genes9090456 (PMC6162795; doi:10.3390/genes9090456)
Supplement: Supplementary file 1 [file genes-09-00456-s001.zip]

Archive with 5 entries (4 files):
- genes-349720-supp-Table S1-submit2.xlsx
- __MACOSX/
- __MACOSX/._genes-349720-supp-Table S1-submit2.xlsx
- genes-349720-Supplementary figures-revised.docx
- __MACOSX/._genes-349720-Supplementary figures-revised.docx
