# Supplementary material for: Functional Evolution of Avian RIG-I-Like Receptors
Source: Genes (Basel). 2018 Sep 12;9(9):456. doi: 10.3390/genes9090456 (PMC6162795; doi:10.3390/genes9090456)
Supplement: Supplementary file 1 [file genes-09-00456-s001.zip › genes-349720-supp-Table S1-submit2.xlsx]

## Sheet: Sheet1
Table S1 Datasets of RLR CDSs
Common name	Species name	RIG-I					MDA5					LGP2
Birds
Downy Woodpecker	Picoides pubescens	1	2	3	†		3	3	3	†		3			†
Carmine Bee eater	Merops nubicus	1	2	3	†		3	3	3	†		3			†
Rhinoceros Hornbill	Buceros rhinoceros	1	2		†		3	3		†		3			†
Bar tailed Trogon	Apaloderma vittatum	1	2		†		3	3		†		3			†
Cuckoo Roller	Leptosomus discolor	1			†		3	3		†		3	3		†
Speckled Mousebird	Colius striatus	1			†		3	3		†		3	3		†
Barn Owl	Tyto alba	1	2		†		3	3		†		3			†
Golden Eagle	Aquila chrysaetos	1	2				3	3				3	3
Turkey Vulture	Cathartes aura				†					†					†
White tailed Eagle	Haliaeetus albicilla	1	2		†		3	3		†		3			†
Bald Eagle	Haliaeetus leucocephalus	1	2	3	†		3	3	3	†		3	3	3	†
Red legged Seriema	Cariama cristata	1			†		3	3		†		3			†
Peregrine Falcon	Falco peregrinus	1			†		3	3	3	†		3	3	3	†
Saker Falcon	Falco Cherrug	1					3	3				3	3
Budgerigar	Melopsittacus undulatus	1	2		†		3	3		†		3	3		†
Kea	Nestor notabilis	1			†		3	3		†		3			†
Rifleman	Acanthisitta chloris	1	2		†		3	3		†		3	3		†
Golden collared Manakin	Manacus vitellinus	1	2	3	†		3	3	3	†		3	3	3	†
Blue crowned Manakin	Lepidothrix coronata	1	2				3	3				3	3
Collared Flycatcher	Ficedula albicollis	1	2				3	3				3
American Crow	Corvus brachyrhynchos	1	2		†		3	3		†		3	3		†
Hooded Crow	Corvus cornix	1	2				3	3				3	3
Common Starling	Sturnus vulgaris	1	2				3	3				3	3
Zebra Finch	Taeniopygia guttata	1	2	3	†		3	3	3	†		3			†
Great Tit	Parus major	1	2	3			3	3	3			3	3	3
Ground Tit	Pseudopodoces humilis	1	2				3	3				3	3
Atlantic Canary	Serinus canaria	1	2	3			3	3	3			3	3	3
Medium Ground finch	Geospiza fortis	1	2		†		3	3		†		3			†
White throated Sparrow	Zonotrichia albicollis	1	2				3	3				3	3
White tailed Tropicbird	Phaethon lepturus	1	2		†		3	3		†		3			†
Sunbittern	Eurypyga helias	1	2		†		3	3		†		3			†
Red throated Loon	Gavia stellata	1	2		†		3	3		†		3			†
Emperor Penguin	Aptenodytes forsteri	1			†		3	3		†		3	3		†
Adelie Penguin	Pygoscelis adeliae	1			†		3	3		†		3	3		†
Northern Fulmar	Fulmarus glacialis	1			†		3	3		†		3			†
Great Cormorant	Phalacrocorax carbo	1	2		†		3	3		†		3			†
Crested Ibis	Nipponia nippon	1	2		†		3			†		3	3		†
Little Egret	Egretta garzetta	1	2		†		3	3		†		3	3		†
Dalmatian Pelican	Pelecanus crispus	1	2		†		3	3		†		3			†
Hoatzin	Opisthocomus hoazin	1			†		3	3		†		3			†
Grey Crowned Crane	Balearica regulorum	1	2		†		3			†		3			†
Killdeer	Charadrius vociferus	1	2		†		3	3		†		3			†
Ruff	Calidris pugnax	1	2				3	3				3	3
Red crested Turaco	Tauraco erythrolophus	1	2		†		3	3		†		3			†
MacQueen's Bustard	Chlamydotis macqueenii	1	2		†		3	3		†		3			†
Common Cuckoo	Cuculus canorus	1			†		3	3		†		3	3		†
Chuck will's widow	Caprimulgus carolinensis	1			†		3	3		†		3			†
Anna's Hummingbird	Calypte anna	1	2		†		3	3		†		3	3		†
Chimney Swift	Chaetura pelagica				†		3	3		†		3			†
American Flamingo	Phoenicopterus ruber				†					†					†
Great Crested Grebe	Podiceps cristatus				†					†					†
Pigeon	Columba livia	1	2		†		3	3		†		3	3		†
Yellow throated Sandgrouse	Pterocles gutturalis	1			†		3	3		†		3			†
Brown Mesite	Mesitornis unicolor	1			†		3	3		†		3	3		†
Duck	Anas platyrhynchos	1	2		†		3	3		†		3			†
Goose	Anser cygnoides	1	2	3			3	3	3			3
Turkey	Meleagris gallopavo				†		3	3	3	†		3	3	3	†
Chicken	Gallus gallus				†		3	3	3	†		3	3	3	†
Japanese Quail	Coturnix japonica						3	3				3	3
White throated Tinamou	Tinamus guttatus				†		3	3		†		3	3		†
Brown Kiwi	Apteryx australis	1					3	3				3	3
Ostrich	Struthio camelus	1	2	3	†		3	3	3	†		3			†
Mammals
Domestic Cat	Felis catus
Pacific Walrus	Odobenus rosmarus divergens			3					3						†
Polar Bear	Ursus maritimus			3					3						†
Alpaca	Vicugna pacos								3						†
Sperm Whale	Physeter catodon								3
Bottlenose dolphin	Tursiops truncatus								3						†
White-faced sapajou	Cebus capucinus imitator			3					3						†
Human	Homo sapiens			3					3						†
Philippine Tarsier	Carlito syrichta			3					3						†
African Savanna Elephant	Loxodonta africana africana			3					3
†: among the 48 species in the literature (Jarvis et al. 2014) with reconstructed phylogeny using whole-genome data.
